# Supplementary material for: Dataset on structure and physical properties of stable diatomic systems based on van der Waals density functional method
Source: Data Brief. 2021 Mar 18;36:106968. doi: 10.1016/j.dib.2021.106968 (PMC8040128; doi:10.1016/j.dib.2021.106968)
Supplement: Supplementary file 1 [file mmc1.zip]

Archive with 5 entries (5 files):
- calc_bond_length.pickle
- exp_binding_energy.pickle
- exp_bond_length.pickle
- plot_validation.py
- Readme.md
