# Supplementary material for: Dataset on structure and physical properties of stable diatomic systems based on van der Waals density functional method
Source: Data Brief. 2021 Mar 18;36:106968. doi: 10.1016/j.dib.2021.106968 (PMC8040128; doi:10.1016/j.dib.2021.106968)
Supplement: Supplementary file 1 [file mmc1.zip › plot_validation.py]

#!/usr/bin/env python
import numpy as np
import pandas as pd
import string
from matplotlib import use
use("Agg")
import matplotlib.pyplot as plt
from matplotlib.gridspec import GridSpec, GridSpecFromSubplotSpec
#import seaborn as sns
from pymatgen.io.vasp import Vasprun, Outcar

diatomic_df = pd.read_pickle("./diatomic_df.pickle")
diatomic_df["Z_set"] = diatomic_df.apply(lambda s: set([s["Z_1"], s["Z_2"]]), axis=1)

# comparison with experimal value
# CCCBDB bond length
exp_bond_length_df = pd.read_pickle("exp_bond_length.pickle")

exp_bond_length_df["bond_length"] = np.nan
for i, row in exp_bond_length_df.iterrows():
    try:
        exp_bond_length_df.at[i, "bond_length"] = diatomic_df[(diatomic_df["Z_set"]==row["Z_set"]) & (diatomic_df.calc_stat==3)]["distance"].values[0]
    except:
        continue

fig, ax = plt.subplots(1, figsize=(6, 6))
plot_range=[0.0, 5.0]
shift = 0.05
ax.plot(plot_range, plot_range, c="k", ls="--")
exp_bond_length_df.plot.scatter("bond_length_CCCBDB", "bond_length", c="b", marker="o", alpha=0.5, ax=ax)
ax.set_aspect("equal")
ax.set_xlim(*plot_range)
ax.set_ylim(*plot_range)
ax.set_xlabel("$r$ ($\mathrm{\AA}$) in experimental diatomic bond lengths in CCCBDB")
ax.set_ylabel("$r$ ($\mathrm{\AA}$) in our dataset")
fig.savefig("validation_bond_length.pdf", dpi=300, transparent=True, bbox_inches='tight', pad_inches=0)
fig.savefig("validation_bond_length.jpg", dpi=300, transparent=True, bbox_inches='tight', pad_inches=0)
print("bond_length", len(exp_bond_length_df[["bond_length_CCCBDB", "bond_length"]].dropna()))

# energy
exp_binding_energy_df = pd.read_pickle("exp_binding_energy.pickle")

exp_binding_energy_df["binding_energy"] = np.nan
for i, row in exp_binding_energy_df.iterrows():
    try:
        exp_binding_energy_df.at[i, "binding_energy"] = diatomic_df[(diatomic_df["Z_set"]==row["Z_set"]) & (diatomic_df.calc_stat==3)]["binding_energy"].values[0]
    except:
        continue
fig, ax = plt.subplots(1, figsize=(6, 6))
plot_range=[-14, 2]
ax.plot(plot_range, plot_range, c="k", ls="--")
exp_binding_energy_df[exp_binding_energy_df.reference.isna()][["delta_EN(eV)", "binding_energy"]].dropna().plot.scatter("delta_EN(eV)", "binding_energy", c="b", marker="o", alpha=0.25, ax=ax)
ax.set_aspect("equal")
ax.set_xlim(*plot_range)
ax.set_ylim(*plot_range)
ax.set_xlabel("$\Delta E$ ($\mathrm{eV}$) in Bond Dissociation Energies")
ax.set_ylabel("$\Delta E$ ($\mathrm{eV}$) in our dataset")
fig.savefig("validation_exp_energy.pdf", dpi=300, transparent=True, bbox_inches='tight', pad_inches=0)
fig.savefig("validation_exp_energy.jpg", dpi=300, transparent=True, bbox_inches='tight', pad_inches=0)
print("binding_energy", len(exp_binding_energy_df[["delta_EN(eV)", "binding_energy"]].dropna()))

# comparison with calculation value
# bond length
calc_bond_length_df = pd.read_pickle("calc_bond_length.pickle")
calc_bond_length_df["distance"] = calc_bond_length_df.apply(lambda row:diatomic_df[(diatomic_df.Z_1==row.Z_1)&(diatomic_df.Z_2==row.Z_2)].distance.values[0], axis=1)

calc_base_dict={
    "predefined basis sets":0,
    "standard basis sets":1,
    "effective core potentials":2,
}

fig, axes = plt.subplots(1, 3, figsize=(18,6))
for label, g in calc_bond_length_df.groupby("calc_base"):
    i = calc_base_dict[label]
    c = ["b", "b", "b"][i]
    ax=axes[i]
    g.plot.scatter("value", "distance", marker="o", ax=ax, alpha=0.2, c=c)
    plot_range = [0, 5]
    ax.plot(plot_range, plot_range, "k--")
    ax.set_title(label)
    ax.set_aspect("equal")
    ax.set_xlim(*plot_range)
    ax.set_ylim(*plot_range)
    ax.set_xlabel("$r$ ($\mathrm{\AA}$) of calculated geometry in CCCBDB")
    ax.set_ylabel("$r$ ($\mathrm{\AA}$) in our dataset")
for i, ax in enumerate(axes.reshape(-1)):
    ax.text(-0.05, 1.05, string.ascii_lowercase[i], transform=ax.transAxes, size=20, weight='bold', fontfamily='sans-serif')
fig.savefig("validation_calc_bond_length.pdf", dpi=300, transparent=True, bbox_inches='tight', pad_inches=0)
fig.savefig("validation_calc_bond_length.jpg", dpi=300, transparent=True, bbox_inches='tight', pad_inches=0)

fig, axes = plt.subplots(1, 3, figsize=(18,6))
for label, g in calc_bond_length_df.groupby("calc_base"):
    i = calc_base_dict[label]
    c = ["b", "b", "b"][i]
    ax=axes[i]
    g.plot.scatter("value", "distance", marker="o", ax=ax, alpha=0.2, c=c)
    plot_range = [0, 17]
    ax.plot(plot_range, plot_range, "k--")
    ax.set_title(label)
    ax.set_aspect("equal")
    ax.set_xlim(*plot_range)
    ax.set_ylim(*plot_range)
    ax.set_xlabel("$r$ ($\mathrm{\AA}$) of calculated geometry in CCCBDB")
    ax.set_ylabel("$r$ ($\mathrm{\AA}$) in our dataset")
for i, ax in enumerate(axes.reshape(-1)):
    ax.text(-0.05, 1.05, string.ascii_lowercase[i], transform=ax.transAxes, size=20, weight='bold', fontfamily='sans-serif')
fig.savefig("validation_calc_bond_length_wide.pdf", dpi=300, transparent=True, bbox_inches='tight', pad_inches=0)
fig.savefig("validation_calc_bond_length_wide.jpg", dpi=300, transparent=True, bbox_inches='tight', pad_inches=0)

# merged figure
fig = plt.figure(figsize=(12, 10))
gs_master = GridSpec(nrows=2, ncols=6, height_ratios=[1.5, 1], width_ratios=[1, 1, 1, 1, 1, 1], hspace=0.3, wspace=1)
gs_1 = GridSpecFromSubplotSpec(nrows=1, ncols=3, subplot_spec=gs_master[0, 0:3])
ax_1 = fig.add_subplot(gs_1[:, :])
gs_2 = GridSpecFromSubplotSpec(nrows=1, ncols=3, subplot_spec=gs_master[0, 3:])
ax_2 = fig.add_subplot(gs_2[:, :])
gs_3 = GridSpecFromSubplotSpec(nrows=1, ncols=2, subplot_spec=gs_master[1, 0:2])
ax_3 = fig.add_subplot(gs_3[:, :])
gs_4 = GridSpecFromSubplotSpec(nrows=1, ncols=2, subplot_spec=gs_master[1, 2:4])
ax_4 = fig.add_subplot(gs_4[:, :])
gs_5 = GridSpecFromSubplotSpec(nrows=1, ncols=2, subplot_spec=gs_master[1, 4:])
ax_5 = fig.add_subplot(gs_5[:, :])

plot_range=[0.0, 5.0]
ax_1.plot(plot_range, plot_range, c="k", ls="--")
exp_bond_length_df.plot.scatter("bond_length_CCCBDB", "bond_length", c="b", marker="o", alpha=0.5, ax=ax_1)
ax_1.set_aspect("equal")
ax_1.set_xlim(*plot_range)
ax_1.set_ylim(*plot_range)
ax_1.set_xlabel("$r$ ($\mathrm{\AA}$) in experimental diatomic bond lengths in CCCBDB")
ax_1.set_ylabel("$r$ ($\mathrm{\AA}$) in our dataset")

plot_range=[-14, 2]
ax_2.plot(plot_range, plot_range, c="k", ls="--")
exp_binding_energy_df[["delta_EN(eV)", "binding_energy"]].dropna().plot.scatter("delta_EN(eV)", "binding_energy", c="b", marker="o", alpha=0.25, ax=ax_2)
ax_2.set_aspect("equal")
ax_2.set_xlim(*plot_range)
ax_2.set_ylim(*plot_range)
ax_2.set_xlabel("$\Delta E$ ($\mathrm{eV}$) in Bond Dissociation Energies")
ax_2.set_ylabel("$\Delta E$ ($\mathrm{eV}$) in our dataset")

for label, g in calc_bond_length_df.groupby("calc_base"):
    i = calc_base_dict[label]
#    c = ["r", "g", "b"][i]
    c = ["b", "b", "b"][i]
    ax=[ax_3, ax_4, ax_5][i]
    g.plot.scatter("value", "distance", marker="o", ax=ax, alpha=0.2, c=c)
    plot_range = [0, 5]
    ax.plot(plot_range, plot_range, "k--")
    ax.set_title(label)
    ax.set_aspect("equal")
    ax.set_xlim(*plot_range)
    ax.set_ylim(*plot_range)
    ax.set_xlabel("$r$ ($\mathrm{\AA}$) of calculated geometry in CCCBDB")
    ax.set_ylabel("$r$ ($\mathrm{\AA}$) in our dataset")

for i, ax in enumerate([ax_1, ax_2, ax_3, ax_4, ax_5]):
    ax.text(-0.2, 1.05, string.ascii_lowercase[i], transform=ax.transAxes, size=20, weight='bold', fontfamily='sans-serif')
fig.savefig("validation_all.pdf", dpi=300, transparent=True, bbox_inches='tight', pad_inches=0)
fig.savefig("validation_all.jpg", dpi=300, transparent=True, bbox_inches='tight', pad_inches=0)
