# Supplementary material for: Dataset on structure and physical properties of stable diatomic systems based on van der Waals density functional method
Source: Data Brief. 2021 Mar 18;36:106968. doi: 10.1016/j.dib.2021.106968 (PMC8040128; doi:10.1016/j.dib.2021.106968)
Supplement: Supplementary file 1 [file mmc1.zip › Readme.md]

This dataset provides secondary data and codes used for comparision in order to keep reproducibility. 
This dataset corresponds to Figure 7 and Supplementary Figure 1.

======================
plot_validation.py

Prepare python environment with pandas and pymatgen installed.
To create figures, copy diatomic_df.pickle to this directry and run "./plot_validation.py".

======================
exp_binding_energy.pickle

This dataset was obtained from:
R. D. Johnson III,
Computational chemistry comparison and benchmark database,
NIS standard reference database 101 (2002).
doi:https://doi.org/10.18434/T47C7Z
URL http://cccbdb.nist.gov/ 

======================
exp_bond_length.pickle and calc_bond_length.pickle

This datasetset was obtained from:
S. Fliszar,
"Bond Dissociation Energies: Atomic Charges, Bond Properties, and Molecular Energies,"
John Wiley & Sons, Inc., Hoboken, NJ, USA, 151-166 (2008)
doi:https://doi.org/10.1002/9780470405918.ch12
